# Supplementary material for: HPV-related anal cancer is associated with changes in the anorectal microbiome during cancer development
Source: Front Immunol. 2023 Mar 29;14:1051431. doi: 10.3389/fimmu.2023.1051431 (PMC10090447; doi:10.3389/fimmu.2023.1051431)
Supplement: Supplementary file 9 [file Table_1.xlsx]

## Sheet: (A) Demographics
Study_ID	Disease	Age	Gender	Race	Ethnicity	Menopasual_Status	Study_Center	HPV_Status	HPV_Type	Current_Tobacco_Use	Current_ABX	Site_of_Genital_Tract_Dysplasia-Cancer	HIV_Status	Diet	BMI	PackYearHx
AC01	Anal_Cancer	49	FEMALE	Asian	Not Hispanic or Latino	Post-Menopausal	MDACC	Missing	NA	No	No	NA	Negative	Vegeterian	35.2	Missing
AC02	Anal_Cancer	65	FEMALE	White	Not Hispanic or Latino	Post-Menopausal	MDACC	Missing	NA	No	No	NA	Negative	Meat based	21.8	Missing
AC03	Anal_Cancer	65	MALE	White	Not Hispanic or Latino	NA	MDACC	Negative	None	No	No	NA	Negative	Meat based	25.9	Missing
AC04	Anal_Cancer	56	FEMALE	White	Not Hispanic or Latino	Post-Menopausal	MDACC	Missing	NA	No	No	NA	Missing	Meat based	28.1	Missing
AC05	Anal_Cancer	60	FEMALE	Other	Hispanic or Latino	Post-Menopausal	MDACC	Missing	NA	No	No	NA	Negative	Meat based	29.6	Missing
AC06	Anal_Cancer	48	MALE	White	Not Hispanic or Latino	NA	MDACC	Missing	NA	No	No	NA	Negative	Meat based	30.6	Missing
AC07	Anal_Cancer	49	FEMALE	Black	Not Hispanic or Latino	Post-Menopausal	MDACC	Missing	NA	No	No	NA	Negative	Meat based	28.1	Missing
AC08	Anal_Cancer	46	FEMALE	White	Not Hispanic or Latino	Post-Menopausal	MDACC	Negative	None	No	No	NA	Negative	Meat based	31.4	Missing
AC09	Anal_Cancer	67	FEMALE	White	Not Hispanic or Latino	Post-Menopausal	MDACC	Positive	HPV16	No	No	NA	Negative	Meat based	27.3	Missing
AC10	Anal_Cancer	63	FEMALE	Black	Not Hispanic or Latino	Post-Menopausal	MDACC	Positive	HPV16	No	No	NA	Missing	Meat based	30.5	Missing
AC11	Anal_Cancer	48	FEMALE	White	Not Hispanic or Latino	Post-Menopausal	MDACC	Positive	HPV16	No	No	NA	Negative	Meat based	25	Missing
AC12	Anal_Cancer	60	FEMALE	White	Not Hispanic or Latino	Post-Menopausal	MDACC	Positive	HPV16	No	No	NA	Negative	Meat based	30.8	Missing
AC13	Anal_Cancer	45	MALE	White	Not Hispanic or Latino	NA	MDACC	Positive	HPV16	No	No	NA	Positive	Meat based	27.9	Missing
AC14	Anal_Cancer	61	FEMALE	White	Not Hispanic or Latino	Post-Menopausal	MDACC	Positive	HPV16	No	No	NA	Negative	Meat based	38.6	Missing
AC15	Anal_Cancer	72	FEMALE	White	Not Hispanic or Latino	Post-Menopausal	MDACC	Missing	NA	No	No	NA	Missing	Meat based	31.6	Missing
AC16	Anal_Cancer	61	FEMALE	White	Not Hispanic or Latino	Post-Menopausal	MDACC	Missing	NA	No	No	NA	Negative	Meat based	19.6	Missing
AC17	Anal_Cancer	46	FEMALE	White	Not Hispanic or Latino	Pre-Menopausal	MDACC	Missing	NA	No	No	NA	Negative	Meat based	21	Missing
AC18	Anal_Cancer	71	FEMALE	White	Not Hispanic or Latino	Post-Menopausal	MDACC	Missing	NA	No	NA	NA	Missing	Missing	24.3	Missing
AC19	Anal_Cancer	39	FEMALE	White	Not Hispanic or Latino	Pre-Menopausal	MDACC	Missing	NA	No	No	NA	Negative	Meat based	34.6	Missing
AC20	Anal_Cancer	57	FEMALE	White	Not Hispanic or Latino	Post-Menopausal	MDACC	Missing	NA	No	No	NA	Negative	Meat based	28.3	Missing
AC21	Anal_Cancer	77	FEMALE	Black	Not Hispanic or Latino	Post-Menopausal	MDACC	Missing	NA	No	No	NA	Negative	Meat based	24.92	Missing
AD01	Anal_Dysplasia	61	FEMALE	White	Not Hispanic or Latino	Post-Menopausal	MDACC	Insufficient for Diagnosis	NA	Yes	Yes	Other	Negative	Missing	Missing	12.5
AD02	Anal_Dysplasia	67	FEMALE	White	Not Hispanic or Latino	Post-Menopausal	MDACC	Positive	Missing	No	No	Cervix	Negative	Missing	Missing	0.75
AD03	Anal_Dysplasia	58	FEMALE	Black	Not Hispanic or Latino	Post-Menopausal	MDACC	Negative	None	No	No	Other	Negative	Missing	Missing	0.5
AD04	Anal_Dysplasia	49	FEMALE	White	Not Hispanic or Latino	Post-Menopausal	MDACC	Negative	None	No	No	Other	Negative	Missing	Missing	0
AD05	Anal_Dysplasia	65	FEMALE	White	Not Hispanic or Latino	Post-Menopausal	MDACC	Insufficient for Diagnosis	NA	No	No	Cervix	Negative	Missing	Missing	1
AD06	Anal_Dysplasia	32	FEMALE	Asian	Not Hispanic or Latino	Pre-Menopausal	MDACC	Negative	None	No	No	Cervix	Negative	Missing	Missing	5
AD07	Anal_Dysplasia	44	FEMALE	White	Hispanic or Latino	Pre-Menopausal	LBJ	Positive	Missing	No	No	Cervix	Negative	Missing	Missing	0
HRN01	HR_Normal	69	FEMALE	White	Not Hispanic or Latino	Post-Menopausal	MDACC	Insufficient for Diagnosis	NA	No	No	Other	Negative	Missing	Missing	49.5
HRN02	HR_Normal	64	FEMALE	White	Not Hispanic or Latino	Post-Menopausal	MDACC	Insufficient for Diagnosis	NA	No	No	Other	Negative	Missing	Missing	17.5
HRN03	HR_Normal	53	FEMALE	White	Not Hispanic or Latino	Post-Menopausal	MDACC	Insufficient for Diagnosis	NA	No	No	Other	Negative	Missing	Missing	1
HRN04	HR_Normal	51	FEMALE	White	Not Hispanic or Latino	Post-Menopausal	MDACC	Negative	None	No	No	Other	Negative	Missing	Missing	0
HRN05	HR_Normal	38	FEMALE	White	Not Hispanic or Latino	Pre-Menopausal	MDACC	Positive	Missing	Yes	No	Other	Negative	Missing	Missing	20
HRN06	HR_Normal	56	FEMALE	Black	Not Hispanic or Latino	Post-Menopausal	MDACC	Negative	None	No	No	Cervix	Negative	Missing	Missing	0
HRN07	HR_Normal	72	FEMALE	White	Not Hispanic or Latino	Post-Menopausal	MDACC	Negative	None	Yes	No	Other	Negative	Missing	Missing	63.75
HRN08	HR_Normal	61	FEMALE	White	Not Hispanic or Latino	Post-Menopausal	MDACC	Negative	None	No	No	Other	Negative	Missing	Missing	0
HRN09	HR_Normal	68	FEMALE	White	Not Hispanic or Latino	Post-Menopausal	MDACC	Positive	Missing	No	No	Other	Negative	Missing	Missing	25
HRN10	HR_Normal	28	FEMALE	White	Not Hispanic or Latino	Pre-Menopausal	MDACC	Negative	None	No	No	Cervix	Negative	Missing	Missing	1
HRN11	HR_Normal	53	FEMALE	White	Not Hispanic or Latino	Post-Menopausal	MDACC	Negative	None	No	No	Other	Negative	Missing	Missing	1
HRN12	HR_Normal	27	FEMALE	Asian	Not Hispanic or Latino	Pre-Menopausal	MDACC	Insufficient for Diagnosis	NA	No	No	Cervix	Negative	Missing	Missing	1
HRN13	HR_Normal	38	FEMALE	White	Hispanic or Latino	Pre-Menopausal	MDACC	Insufficient for Diagnosis	NA	No	No	Cervix	Negative	Missing	Missing	0
HRN14	HR_Normal	31	FEMALE	White	Not Hispanic or Latino	Pre-Menopausal	MDACC	Positive	Missing	No	No	Cervix	Negative	Missing	Missing	0
HRN15	HR_Normal	63	FEMALE	White	Not Hispanic or Latino	Post-Menopausal	MDACC	Negative	None	No	Yes	Other	Negative	Missing	Missing	0
HRN16	HR_Normal	43	FEMALE	White	Not Hispanic or Latino	Pre-Menopausal	MDACC	Negative	None	No	No	Cervix	Negative	Missing	Missing	1.25
HRN17	HR_Normal	35	FEMALE	White	Hispanic or Latino	Pre-Menopausal	LBJ	Negative	None	No	No	Cervix	Negative	Missing	Missing	0
HRN18	HR_Normal	55	FEMALE	White	Not Hispanic or Latino	Post-Menopausal	MDACC	Positive	Missing	No	No	Cervix	Negative	Missing	Missing	0
HRN19	HR_Normal	49	FEMALE	White	Not Hispanic or Latino	Post-Menopausal	MDACC	Positive	Missing	No	No	Cervix	Negative	Missing	Missing	0
HRN20	HR_Normal	50	FEMALE	White	Not Hispanic or Latino	Post-Menopausal	MDACC	Negative	None	No	No	Cervix	Missing	Missing	Missing	0
HRN21	HR_Normal	39	FEMALE	White	Not Hispanic or Latino	Post-Menopausal	MDACC	Positive	Missing	No	Yes	Other	Negative	Missing	Missing	0.75
HRN22	HR_Normal	35	FEMALE	White	Not Hispanic or Latino	Pre-Menopausal	MDACC	Negative	None	No	Yes	Cervix	Negative	Missing	Missing	2.5
HRN23	HR_Normal	63	FEMALE	Black	Not Hispanic or Latino	Post-Menopausal	MDACC	Negative	None	No	No	Other	Negative	Missing	Missing	1
HRN24	HR_Normal	35	FEMALE	White	Hispanic or Latino	Pre-Menopausal	LBJ	Negative	None	No	Yes	Cervix	Negative	Missing	Missing	0
HRN25	HR_Normal	37	FEMALE	White	Not Hispanic or Latino	Pre-Menopausal	MDACC	Insufficient for Diagnosis	NA	No	No	Other	Negative	Missing	Missing	0
HRN26	HR_Normal	48	FEMALE	Black	Not Hispanic or Latino	Post-Menopausal	LBJ	Negative	None	Yes	No	Cervix	Negative	Missing	Missing	7.5
HRN27	HR_Normal	34	FEMALE	White	Hispanic or Latino	Pre-Menopausal	LBJ	Negative	None	No	Yes	Cervix	Negative	Missing	Missing	0
HRN28	HR_Normal	46	FEMALE	White	Hispanic or Latino	Pre-Menopausal	LBJ	Positive	Missing	No	No	Cervix	Negative	Missing	Missing	0
HRN29	HR_Normal	72	FEMALE	White	Not Hispanic or Latino	Post-Menopausal	MDACC	Insufficient for Diagnosis	NA	No	No	Other	Negative	Missing	Missing	45
HRN30	HR_Normal	24	FEMALE	White	Hispanic or Latino	Pre-Menopausal	LBJ	Negative	None	No	No	Cervix	Negative	Missing	Missing	0
HRN31	HR_Normal	50	FEMALE	White	Hispanic or Latino	Post-Menopausal	LBJ	Negative	None	No	No	Cervix	Negative	Missing	Missing	0
HRN32	HR_Normal	34	FEMALE	White	Hispanic or Latino	Pre-Menopausal	MDACC	Negative	None	No	No	Cervix	Negative	Missing	Missing	0
HRN33	HR_Normal	50	FEMALE	White	Hispanic or Latino	Post-Menopausal	LBJ	Negative	None	No	No	Cervix	Negative	Missing	Missing	0
HRN34	HR_Normal	27	FEMALE	White	Hispanic or Latino	Pre-Menopausal	LBJ	Negative	None	No	No	Cervix	Negative	Missing	Missing	0
HRN35	HR_Normal	66	FEMALE	White	Not Hispanic or Latino	Post-Menopausal	MDACC	Negative	None	Yes	No	Other	Negative	Missing	Missing	40
HRN36	HR_Normal	28	FEMALE	White	Not Hispanic or Latino	Pre-Menopausal	MDACC	Negative	None	No	No	Cervix	Negative	Missing	Missing	0
HRN37	HR_Normal	40	FEMALE	White	Not Hispanic or Latino	Pre-Menopausal	MDACC	Positive	Missing	No	No	Other	Negative	Missing	Missing	0
HRN38	HR_Normal	37	FEMALE	White	Hispanic or Latino	Pre-Menopausal	LBJ	Negative	None	No	No	Cervix	Negative	Missing	Missing	0
HRN39	HR_Normal	62	FEMALE	White	Hispanic or Latino	Post-Menopausal	MDACC	Insufficient for Diagnosis	NA	No	No	Cervix	Negative	Missing	Missing	0
HRN40	HR_Normal	67	FEMALE	White	Hispanic or Latino	Post-Menopausal	MDACC	Negative	None	No	No	Cervix	Negative	Missing	Missing	0
HRN41	HR_Normal	32	FEMALE	White	Hispanic or Latino	Pre-Menopausal	LBJ	Negative	None	No	No	Cervix	Negative	Missing	Missing	0
HRN42	HR_Normal	32	FEMALE	White	Hispanic or Latino	Pre-Menopausal	MDACC	Negative	None	No	No	Cervix	Negative	Missing	Missing	0
HRN43	HR_Normal	36	FEMALE	White	Hispanic or Latino	Pre-Menopausal	LBJ	Negative	None	No	No	Cervix	Negative	Missing	Missing	0
HRN44	HR_Normal	30	FEMALE	White	Not Hispanic or Latino	Pre-Menopausal	MDACC	Negative	None	No	No	Cervix	Negative	Missing	Missing	1

## Sheet: (B) Demographic_statistics
Comparison Group A	Comparison Group B	Variable Compared	Tested categories	Test Used	P-value
Anal_Dysplasia	Anal_Cancer	Age	Age	T-test	0.50631
HR_Normal	Anal_Dysplasia	Age	Age	T-test	0.182081
HR_Normal	Anal_Cancer	Age	Age	T-test	0.000664312
HR_Normal	Anal_Dysplasia	Study_Center	LBJ MDACC	Wilcoxon signed rank test with continuity correction	0.125
HR_Normal	Anal_Dysplasia	Menopasual_Status	Post-Menopausal Pre-Menopausal	Wilcoxon signed rank test with continuity correction	0.0975125
HR_Normal	Anal_Dysplasia	Race	Asian Black	Wilcoxon signed rank test with continuity correction	0.088973
HR_Normal	Anal_Dysplasia	Race	Asian White	Wilcoxon signed rank test with continuity correction	0.0975125
HR_Normal	Anal_Dysplasia	Race	Black White	Wilcoxon signed rank test with continuity correction	0.125
HR_Normal	Anal_Dysplasia	Ethnicity	Hispanic or Latino Not Hispanic or Latino	Wilcoxon signed rank test with continuity correction	0.125
HR_Normal	Anal_Dysplasia	Site_of_Genital_Tract_Dysplasia-Cancer	Cervix Other	Wilcoxon signed rank test with continuity correction	0.125
HR_Normal	Anal_Dysplasia	HPV_Status	Negative Positive	Wilcoxon signed rank test with continuity correction	0.125
HR_Normal	Anal_Dysplasia	Current_Tobacco_Use	No Yes	Wilcoxon signed rank test with continuity correction	0.125
HR_Normal	Anal_Dysplasia	Current_ABX	No Yes	Wilcoxon signed rank test with continuity correction	0.125
Anal_Dysplasia	Anal_Cancer	Study_Center	LBJ MDACC	Wilcoxon signed rank test with continuity correction	0.181449
Anal_Dysplasia	Anal_Cancer	Gender	FEMALE MALE	Wilcoxon signed rank test with continuity correction	0.181449
Anal_Dysplasia	Anal_Cancer	Menopasual_Status	Post-Menopausal Pre-Menopausal	Wilcoxon signed rank test with continuity correction	0.0975125
Anal_Dysplasia	Anal_Cancer	Race	Asian Black	Wilcoxon signed rank test with continuity correction	0.088973
Anal_Dysplasia	Anal_Cancer	Race	Asian Other	Wilcoxon signed rank test with continuity correction	0.148915
Anal_Dysplasia	Anal_Cancer	Race	Asian White	Wilcoxon signed rank test with continuity correction	0.0975125
Anal_Dysplasia	Anal_Cancer	Race	Black Other	Wilcoxon signed rank test with continuity correction	0.173568
Anal_Dysplasia	Anal_Cancer	Race	Black White	Wilcoxon signed rank test with continuity correction	0.125
Anal_Dysplasia	Anal_Cancer	Race	Other White	Wilcoxon signed rank test with continuity correction	0.181449
Anal_Dysplasia	Anal_Cancer	Ethnicity	Hispanic or Latino Not Hispanic or Latino	Wilcoxon signed rank test with continuity correction	0.0975125
Anal_Dysplasia	Anal_Cancer	HPV_Status	Negative Positive	Wilcoxon signed rank test with continuity correction	0.0975125
Anal_Dysplasia	Anal_Cancer	Current_Tobacco_Use	No Yes	Wilcoxon signed rank test with continuity correction	0.181449
Anal_Dysplasia	Anal_Cancer	Current_ABX	No Yes	Wilcoxon signed rank test with continuity correction	0.181449
Anal_Dysplasia	Anal_Cancer	HIV_Status	Negative Positive	Wilcoxon signed rank test with continuity correction	0.181449
HR_Normal	Anal_Cancer	Study_Center	LBJ MDACC	Pearson's Chi-squared test with Yates' continuity correction
HR_Normal	Anal_Cancer	Gender	FEMALE MALE	Pearson's Chi-squared test with Yates' continuity correction	0.0529868
HR_Normal	Anal_Cancer	Menopasual_Status	Post-Menopausal Pre-Menopausal	Pearson's Chi-squared test with Yates' continuity correction	0.0102776
HR_Normal	Anal_Cancer	Race	Asian Black	Pearson's Chi-squared test with Yates' continuity correction	1
HR_Normal	Anal_Cancer	Race	Asian Other	Pearson's Chi-squared test with Yates' continuity correction	1
HR_Normal	Anal_Cancer	Race	Asian White	Pearson's Chi-squared test with Yates' continuity correction	1
HR_Normal	Anal_Cancer	Race	Black Other	Pearson's Chi-squared test with Yates' continuity correction	1
HR_Normal	Anal_Cancer	Race	Black White	Pearson's Chi-squared test with Yates' continuity correction	0.537784
HR_Normal	Anal_Cancer	Race	Other White	Pearson's Chi-squared test with Yates' continuity correction	0.656374
HR_Normal	Anal_Cancer	Ethnicity	Hispanic or Latino Not Hispanic or Latino	Pearson's Chi-squared test with Yates' continuity correction	0.0159778
HR_Normal	Anal_Cancer	HPV_Status	Negative Positive	Pearson's Chi-squared test with Yates' continuity correction	0.00373753
HR_Normal	Anal_Cancer	Current_Tobacco_Use	No Yes	Pearson's Chi-squared test with Yates' continuity correction	0.381875
HR_Normal	Anal_Cancer	Current_ABX	No Yes	Pearson's Chi-squared test with Yates' continuity correction	0.285659
HR_Normal	Anal_Cancer	HIV_Status	Negative Positive	Pearson's Chi-squared test with Yates' continuity correction	0.627761

## Sheet: (C) Alpha_Diversity_raw
Study_ID	Disease	simpson	shannon_entropy	observed_features	pielou_evenness	faith_pd	Inverse.Simpson	Chao1
AC01	Anal_Cancer	0.936365	4.80576	99	0.72492	70.7079	15.5913	106.125
AC02	Anal_Cancer	0.956771	5.51334	195	0.72474	40.5262	23.0564	217.045
AC03	Anal_Cancer	0.952195	5.42013	168	0.733211	41.7471	21.1305	177.321
AC04	Anal_Cancer	0.941455	4.9717	107	0.73748	41.4012	17.0286	107.667
AC05	Anal_Cancer	0.968574	6.05542	218	0.779515	81.0047	32.6771	229.885
AC06	Anal_Cancer	0.937223	5.21433	187	0.690924	37.4546	15.314	205
AC07	Anal_Cancer	0.8751	4.53999	176	0.608625	72.0454	7.47073	188.444
AC08	Anal_Cancer	0.942999	5.10082	198	0.668578	69.3413	17.6869	204.308
AC09	Anal_Cancer	0.962981	5.64269	202	0.736815	56.7603	26.7336	201.9
AC10	Anal_Cancer	0.847951	3.96966	91	0.609986	46.9444	6.59383	91.75
AC11	Anal_Cancer	0.966985	5.80473	180	0.774806	46.8328	29.6924	192.636
AC12	Anal_Cancer	0.913263	5.37317	242	0.678528	51.5415	11.548	263.016
AC13	Anal_Cancer	0.935447	5.00331	158	0.68503	62.3273	15.4757	179.571
AC14	Anal_Cancer	0.927586	4.9719	133	0.704706	65.8757	14.4563	130.167
AC15	Anal_Cancer	0.978555	6.33656	247	0.797215	67.4321	45.963	260.531
AC16	Anal_Cancer	0.97149	6.171	196	0.810405	71.5441	35.3204	200.909
AC17	Anal_Cancer	0.969825	5.79209	147	0.804494	57.6698	33.304	147.722
AC18	Anal_Cancer	0.946958	5.27906	145	0.735254	28.4493	18.7282	150.5
AC19	Anal_Cancer	0.959167	5.31439	132	0.754414	62.8293	24.7032	138.545
AC20	Anal_Cancer	0.941603	5.17077	144	0.721175	39.274	17.2166	150.1
AC21	Anal_Cancer	0.964902	5.58549	169	0.754707	45.0412	28.1841	190.056
AD01	Anal_Dysplasia	0.340002	1.24869	51	0.220133	36.1128	1.50235	56.7222
AD02	Anal_Dysplasia	0.94678	5.39111	188	0.71362	37.4009	18.0722	211.225
AD03	Anal_Dysplasia	0.876791	3.90729	150	0.540515	43.2336	7.85056	161.667
AD04	Anal_Dysplasia	0.962582	5.91564	228	0.75523	49.6123	26.9709	237.789
AD05	Anal_Dysplasia	0.833662	4.05283	166	0.549534	50.2532	5.92097	177.595
AD06	Anal_Dysplasia	0.922419	4.61898	95	0.703057	58.4519	12.997	102.083
AD07	Anal_Dysplasia	0.874765	4.24092	119	0.615088	52.7422	8.25877	149.571
HRN01	HR_Normal	0.90778	4.78551	215	0.617629	56.2615	10.9045	216.129
HRN02	HR_Normal	0.961605	5.59718	216	0.721761	46.5724	25.9891	231.857
HRN03	HR_Normal	0.911016	4.69525	130	0.668613	42.8503	11.1323	165.333
HRN04	HR_Normal	0.922588	5.06537	196	0.665209	61.1317	12.7552	214.133
HRN05	HR_Normal	0.968737	5.83759	206	0.759461	51.8286	30.5045	221.023
HRN06	HR_Normal	0.976976	6.29124	244	0.793272	55.7966	43.8947	247.25
HRN07	HR_Normal	0.924764	5.51626	212	0.713809	54.9848	12.5026	217.633
HRN08	HR_Normal	0.94046	5.15579	160	0.704158	67.0051	16.6303	173
HRN09	HR_Normal	0.910639	4.84179	170	0.653466	54.9244	11.3328	181.023
HRN10	HR_Normal	0.935623	5.17794	203	0.675501	67.5695	15.2691	231.167
HRN11	HR_Normal	0.893197	4.41192	140	0.618845	48.2807	9.01623	159.559
HRN12	HR_Normal	0.894973	4.6948	141	0.657576	45.3807	9.43656	140.781
HRN13	HR_Normal	0.972276	6.46984	356	0.763337	69.758	36.6244	388.2
HRN14	HR_Normal	0.897774	4.4232	180	0.590401	62.8012	9.67673	208.841
HRN15	HR_Normal	0.929747	5.29124	212	0.684691	43.1453	13.9693	246.558
HRN16	HR_Normal	0.507068	2.26775	150	0.31371	44.2505	1.99255	165.308
HRN17	HR_Normal	0.730594	3.78466	235	0.4805	49.7318	3.69168	243.557
HRN18	HR_Normal	0.858561	4.43522	197	0.581893	18.8379	7.30051	215
HRN19	HR_Normal	0.951732	5.72083	237	0.725189	66.0222	20.9874	246.571
HRN20	HR_Normal	0.970922	6.05588	243	0.764167	56.301	33.9263	254.286
HRN21	HR_Normal	0.830589	3.90089	182	0.519578	39.9242	5.69908	202.025
HRN22	HR_Normal	0.888192	4.23379	145	0.589672	58.9026	9.1267	156.5
HRN23	HR_Normal	0.971927	5.93548	199	0.777239	58.8802	34.5307	205.321
HRN24	HR_Normal	0.973435	6.34551	258	0.792078	66.9644	38.154	270.568
HRN25	HR_Normal	0.937386	5.18955	188	0.68694	58.6837	15.5272	182.273
HRN26	HR_Normal	0.884777	4.5753	191	0.603807	43.0479	8.6807	218.841
HRN27	HR_Normal	0.972214	6.14357	257	0.767407	62.6496	35.5086	262.48
HRN28	HR_Normal	0.940156	4.95659	122	0.715161	47.619	16.0828	141.222
HRN29	HR_Normal	0.930515	5.08823	157	0.697532	55.7711	14.5528	163.227
HRN30	HR_Normal	0.922848	4.5654	136	0.644152	43.7019	12.7879	140.462
HRN31	HR_Normal	0.968027	6.41593	299	0.780147	46.33	31.3826	312.091
HRN32	HR_Normal	0.705043	3.09677	87	0.480645	91.7371	3.34664	86.375
HRN33	HR_Normal	0.968126	6.07199	259	0.757408	49.2428	31.0599	282.929
HRN34	HR_Normal	0.889198	5.11411	227	0.653431	59.1	8.82605	238.025
HRN35	HR_Normal	0.94258	5.34519	187	0.708263	48.9712	16.9359	196.633
HRN36	HR_Normal	0.659275	2.93954	152	0.405569	54.1778	2.97296	156.077
HRN37	HR_Normal	0.962813	5.62433	189	0.743738	71.1755	26.3526	237.75
HRN38	HR_Normal	0.971228	5.92522	202	0.773708	58.354	35.071	214.765
HRN39	HR_Normal	0.936819	5.50493	237	0.697821	63.994	15.5937	276.241
HRN40	HR_Normal	0.890168	4.60094	227	0.587863	72.4195	8.8618	224.817
HRN41	HR_Normal	0.966927	6.00355	241	0.758705	62.4668	30.2542	248.021
HRN42	HR_Normal	0.96928	5.86886	198	0.769247	43.3837	32.8871	212.161
HRN43	HR_Normal	0.947259	5.57314	240	0.704845	71.4409	20.1673	260.081
HRN44	HR_Normal	0.957945	5.32075	140	0.746324	51.0357	23.5505	148.545

## Sheet: (D) Alpha_Diversity_tests
Diversity metric	Test	Comparison (A vs B)	A mean	B mean	Mean Difference	Adjusted P-Value
Observed Features	one-way ANOVA	HR Normal vs. Anal Cancer	199.2	168.3	30.87	0.0541
Observed Features	one-way ANOVA	HR Normal vs. Anal Dysplasia	199.2	142.4	56.73	0.0166
Observed Features	one-way ANOVA	Anal Cancer vs. Anal Dysplasia	168.3	142.4	25.86	0.4559
Shannon	one-way ANOVA	HR Normal vs. Anal Cancer	5.11	5.335	-0.2246	0.6235
Shannon	one-way ANOVA	HR Normal vs. Anal Dysplasia	5.11	4.196	0.9139	0.0422
Shannon	one-way ANOVA	Anal Cancer vs. Anal Dysplasia	5.335	4.196	1.139	0.0151
Faith's PD	one-way ANOVA	HR Normal vs. Anal Cancer	56.22	51.84	4.376	0.3915
Faith's PD	one-way ANOVA	HR Normal vs. Anal Dysplasia	56.22	52.26	3.954	0.7197
Faith's PD	one-way ANOVA	Anal Cancer vs. Anal Dysplasia	51.84	52.26	-0.4222	0.9967
Simpson	one-way ANOVA	HR Normal vs. Anal Cancer	0.908	0.9427	-0.03469	0.3885
Simpson	one-way ANOVA	HR Normal vs. Anal Dysplasia	0.908	0.8224	0.08561	0.0923
Simpson	one-way ANOVA	Anal Cancer vs. Anal Dysplasia	0.9427	0.8224	0.1203	0.0188
Pielou's Evenness	one-way ANOVA	HR Normal vs. Anal Cancer	0.6708	0.7255	-0.03469	0.3885
Pielou's Evenness	one-way ANOVA	HR Normal vs. Anal Dysplasia	0.6708	0.5853	0.08561	0.0923
Pielou's Evenness	one-way ANOVA	Anal Cancer vs. Anal Dysplasia	0.7255	0.5853	0.1203	0.0188
Inverse Simpson	one-way ANOVA	HR Normal vs. Anal Cancer	18.53	21.8	-3.271	0.4889
Inverse Simpson	one-way ANOVA	HR Normal vs. Anal Dysplasia	18.53	11.65	6.88	0.2644
Inverse Simpson	one-way ANOVA	Anal Cancer vs. Anal Dysplasia	21.8	11.65	10.15	0.0849
Chao1	one-way ANOVA	HR Normal vs. Anal Cancer	213.7	177.8	35.97	0.0321
Chao1	one-way ANOVA	HR Normal vs. Anal Dysplasia	213.7	156.7	57.08	0.0256
Chao1	one-way ANOVA	Anal Cancer vs. Anal Dysplasia	177.8	156.7	21.11	0.6303

## Sheet: (E) Beta_Diversity
Diversity metric	Method Name	Test Statistic Name	Comparisons	Sample size	Permutations	Test Statistic	p-value	q-value
Weighted UniFrac	PERMANOVA	pseudo-F	Anal Dysplasia vs Anal Cancer	28	999	1.82954	0.066	0.099
Weighted UniFrac	PERMDISP	F-value	Anal Dysplasia vs Anal Cancer	28	999	5.61792	0.023	0.0345
Unweighted UniFrac	PERMANOVA	pseudo-F	Anal Dysplasia vs Anal Cancer	28	999	1.47765	0.029	0.042
Unweighted UniFrac	PERMDISP	F-value	Anal Dysplasia vs Anal Cancer	28	999	2.96775	0.213	0.59
Bray Curtis	PERMANOVA	pseudo-F	Anal Dysplasia vs Anal Cancer	28	999	1.33246	0.063	0.0945
Bray Curtis	PERMDISP	F-value	Anal Dysplasia vs Anal Cancer	28	999	1.34583	0.65	0.892
Weighted UniFrac	PERMANOVA	pseudo-F	HR Normal vs Anal Cancer	65	999	2.40256	0.018	0.054
Weighted UniFrac	PERMDISP	F-value	HR Normal vs Anal Cancer	65	999	5.55023	0.019	0.0345
Unweighted UniFrac	PERMANOVA	pseudo-F	HR Normal vs Anal Cancer	65	999	2.04788	0.002	0.006
Unweighted UniFrac	PERMDISP	F-value	HR Normal vs Anal Cancer	65	999	0.772554	0.446	0.59
Bray Curtis	PERMANOVA	pseudo-F	HR Normal vs Anal Cancer	65	999	1.74237	0.004	0.012
Bray Curtis	PERMDISP	F-value	HR Normal vs Anal Cancer	65	999	0.322047	0.631	0.892
Weighted UniFrac	PERMANOVA	pseudo-F	HR Normal vs Anal Dysplasia	51	999	0.665183	0.759	0.759
Weighted UniFrac	PERMDISP	F-value	HR Normal vs Anal Dysplasia	51	999	1.02243	0.377	0.377
Unweighted UniFrac	PERMANOVA	pseudo-F	HR Normal vs Anal Dysplasia	51	999	1.42879	0.042	0.042
Unweighted UniFrac	PERMDISP	F-value	HR Normal vs Anal Dysplasia	51	999	1.42538	0.59	0.59
Bray Curtis	PERMANOVA	pseudo-F	HR Normal vs Anal Dysplasia	51	999	0.972332	0.505	0.505
Bray Curtis	PERMDISP	F-value	HR Normal vs Anal Dysplasia	51	999	0.382282	0.892	0.892
Weighted UniFrac	PERMANOVA	pseudo-F	HR Normal vs Anal Dysplasia vs Anal Cancer	72	999	1.61584	0.063	NA
Weighted UniFrac	PERMDISP	F-value	HR Normal vs Anal Dysplasia vs Anal Cancer	72	999	3.68459	0.037	NA
Unweighted UniFrac	PERMANOVA	pseudo-F	HR Normal vs Anal Dysplasia vs Anal Cancer	72	999	1.71227	0.001	NA
Unweighted UniFrac	PERMDISP	F-value	HR Normal vs Anal Dysplasia vs Anal Cancer	72	999	1.42886	0.557	NA
Bray Curtis	PERMANOVA	pseudo-F	HR Normal vs Anal Dysplasia vs Anal Cancer	72	999	1.38652	0.02	NA
Bray Curtis	PERMDISP	F-value	HR Normal vs Anal Dysplasia vs Anal Cancer	72	999	0.507733	0.902	NA

## Sheet: (F) LEfSe
3 way comparison
Group	Taxa (level)	LDA Score	P-Value
anal cancer	Oscillospiraceae (f)	4.00523	0.0427288
anal cancer	Firmicutes (p)	5.02831	0.0373455
anal cancer	Veillonellales_Selenomonadales (o)	4.06653	0.0337055
anal cancer	Veillonellaceae (f)	4.06667	0.0305098
anal cancer	Peptoniphilus (g)	4.235	0.02414
anal cancer	Negativicutes (c)	3.9904	0.0173284
anal cancer	Anaerococcus (g)	4.16221	0.0162482
anal cancer	Peptostreptococcales_Tissierellales (o)	4.78893	0.0145622
anal cancer	Clostridia (c)	5.00736	0.0133964
anal cancer	Family_XI (f)	4.77146	0.00795671
anal dysplasia	Bifidobacterium (g)	3.86371	0.0475238
anal dysplasia	Enterobacteriaceae (f)	4.25087	0.0335328
anal dysplasia	Bifidobacteriales (o)	3.94589	0.0110974
anal dysplasia	Bifidobacteriaceae (f)	3.94589	0.0110974
HR normal	Roseburia (g)	3.63759	0.0351169
HR normal	Blautia (g)	3.82873	0.0207239
HR normal	Leptotrichiaceae (f)	3.7523	0.0186157
HR normal	Ruminococcus__torques_group (g)	3.67235	0.00410764
HR Normal vs Anal Cancer
Group	Taxa (level)	LDA Score	P-Value
anal cancer	Family_XI (f)	4.4586	0.0135547
anal cancer	Peptostreptococcales_Tissierellales (o)	4.45429	0.0230583
anal cancer	Porphyromonas (g)	4.33766	0.0270921
anal cancer	Porphyromonadaceae (f)	4.33766	0.0270921
anal cancer	Prevotellaceae (f)	4.2535	0.0206376
anal cancer	Prevotella (g)	4.23702	0.0296845
anal cancer	Fusobacterium (g)	4.17969	0.0282655
anal cancer	Fusobacteriaceae (f)	4.17969	0.0282655
anal cancer	Peptoniphilus (g)	4.03879	0.0247744
anal cancer	Veillonellaceae (f)	3.94903	0.00984934
anal cancer	Veillonellales_Selenomonadales (o)	3.94658	0.0111173
anal cancer	Negativicutes (c)	3.91154	0.0032213
anal cancer	Anaerococcus (g)	3.70389	0.0230583
anal cancer	Dialister (g)	3.54054	0.0405136
HR normal	Blautia (g)	3.74667	0.0125281
HR normal	Leptotrichiaceae (f)	3.71036	0.0272177
HR normal	Roseburia (g)	3.60614	0.0304527
HR normal	Enterobacteriaceae (f)	3.58637	0.0114815
HR normal	Bifidobacteriales (o)	3.58067	0.0032665
HR normal	Bifidobacteriaceae (f)	3.58067	0.0032665
HR Normal vs Anal Dysplasia
Group	Taxa (level)	LDA Score	P-Value
HR normal	Clostridia (c)	5.02681	0.00569897
HR normal	Firmicutes (p)	4.98119	0.0305856
HR normal	Lachnospirales (o)	4.55672	0.0456962
HR normal	Lachnospiraceae (f)	4.55647	0.0456962
HR normal	Oscillospirales (o)	4.47064	0.0350588
HR normal	Oscillospiraceae (f)	3.98765	0.0148424
HR normal	Erysipelotrichales (o)	3.73744	0.0230918
HR normal	Ruminococcus__torques_group (g)	3.68931	0.00563796
Anal Dysplasia vs Anal Cancer
Group	Taxa (level)	LDA Score	P-Value
anal cancer	Clostridia (c)	5.01849	0.00737722
anal cancer	Firmicutes (p)	5.00663	0.0316534
anal cancer	Peptostreptococcales_Tissierellales (o)	4.77247	0.00628797
anal cancer	Family_XI (f)	4.74999	0.00534568
anal cancer	Peptoniphilus (g)	4.19819	0.031188
anal cancer	Anaerococcus (g)	4.12168	0.00737722
anal cancer	Oscillospiraceae (f)	4.09548	0.036083
anal cancer	Dialister (g)	3.82439	0.0466358
anal cancer	Ezakiella (g)	3.64804	0.0401371
anal cancer	Ruminococcus__torques_group (g)	3.57179	0.000341291
abv.
LDA Score	Linear Discriminant Analysis Score
k	kingdom
p	phylum
c	class
o	order
f	family
g	genus

## Sheet: (G) Taxa_Comparisons
Taxa	Test	Comparison (A vs B)	A mean	B mean	Mean Difference	Adjusted P-Value
Peptoniphilus	one-way ANOVA	HR Normal vs. Anal Cancer	0.01708	0.04226	-0.02518	0.0064
Peptoniphilus	one-way ANOVA	HR Normal vs. Anal Dysplasia	0.01708	0.007706	0.009371	0.7237
Peptoniphilus	one-way ANOVA	Anal Cancer vs. Anal Dysplasia	0.04226	0.007706	0.03455	0.0273
Fusobacterium	one-way ANOVA	HR Normal vs. Anal Cancer	0.01616	0.04203	-0.02587	0.1269
Fusobacterium	one-way ANOVA	HR Normal vs. Anal Dysplasia	0.01616	0.02828	-0.01212	0.8195
Fusobacterium	one-way ANOVA	Anal Cancer vs. Anal Dysplasia	0.04203	0.02828	0.01375	0.8003
Porphyromonas	one-way ANOVA	HR Normal vs. Anal Cancer	0.01693	0.06293	-0.046	0.0152
Porphyromonas	one-way ANOVA	HR Normal vs. Anal Dysplasia	0.01693	0.03678	-0.01985	0.7013
Porphyromonas	one-way ANOVA	Anal Cancer vs. Anal Dysplasia	0.06293	0.03678	0.02615	0.5866
Prevotella	one-way ANOVA	HR Normal vs. Anal Cancer	0.07835	0.1174	-0.03907	0.3091
Prevotella	one-way ANOVA	HR Normal vs. Anal Dysplasia	0.07835	0.07842	-6.649e-05	>0.9999
Prevotella	one-way ANOVA	Anal Cancer vs. Anal Dysplasia	0.1174	0.07842	0.03901	0.6453
Lachnospiraceae	one-way ANOVA	HR Normal vs. Anal Cancer	0.1347	0.09572	0.03894	0.3303
Lachnospiraceae	one-way ANOVA	HR Normal vs. Anal Dysplasia	0.1347	0.07873	0.05594	0.3778
Lachnospiraceae	one-way ANOVA	Anal Cancer vs. Anal Dysplasia	0.09572	0.07873	0.017	0.9237
Oscillospirales	one-way ANOVA	HR Normal vs. Anal Cancer	0.09792	0.0966	0.001321	0.9976
Oscillospirales	one-way ANOVA	HR Normal vs. Anal Dysplasia	0.09792	0.04619	0.05173	0.213
Oscillospirales	one-way ANOVA	Anal Cancer vs. Anal Dysplasia	0.0966	0.04619	0.05041	0.2773
Clostridia	one-way ANOVA	HR Normal vs. Anal Cancer	0.3679	0.3774	-0.009491	0.9762
Clostridia	one-way ANOVA	HR Normal vs. Anal Dysplasia	0.3679	0.1741	0.1939	0.0187
Clostridia	one-way ANOVA	Anal Cancer vs. Anal Dysplasia	0.3774	0.1741	0.2034	0.022
Oscillospiraceae	one-way ANOVA	HR Normal vs. Anal Cancer	0.02698	0.03143	-0.00445	0.8027
Oscillospiraceae	one-way ANOVA	HR Normal vs. Anal Dysplasia	0.02698	0.008916	0.01806	0.2225
Oscillospiraceae	one-way ANOVA	Anal Cancer vs. Anal Dysplasia	0.03143	0.008916	0.02251	0.1338
Anaerococcus	one-way ANOVA	HR Normal vs. Anal Cancer	0.02557	0.03289	-0.007315	0.784
Anaerococcus	one-way ANOVA	HR Normal vs. Anal Dysplasia	0.02557	0.005162	0.02041	0.4509
Anaerococcus	one-way ANOVA	Anal Cancer vs. Anal Dysplasia	0.03289	0.005162	0.02772	0.2817
